# Supplementary material for: Force transmission analysis of surface coating materials for multi-fingered robotic grippers
Source: PeerJ Comput Sci. 2021 Mar 18;7:e401. doi: 10.7717/peerj-cs.401 (PMC8022575; doi:10.7717/peerj-cs.401)
Supplement: Supplemental Information 1 [file peerj-cs-07-401-s001.xlsx]

## Sheet: Fig.1.Constant weights
Sensor 1 (Force-Sensing resistor 1696 0.2" diameter circle)
Constant Weight(g)		10	20	30	40	50	60	70	80	90	100	110	120	130	140	150	160	170	180	190	200
1	A1	0	0.1	152	213	286	353	387	410	437	445	462	483	499	525	545	566	575	588	593	610
2	A2	0.6	6.3	117	339	382	426	446	450	489	523	550	567	575	588	593	611	619	628	644	653
3	A3	0.4	24.9	25.9	101	228	283	332	359	411	484	497	524	543	562	583	596	612	633	658	676
4	A4	0.5	9.8	47.9	63.7	108	135	154	212	267	321	376	404	461	478	507	535	543	561	576	578
5	B1	0.2	29.8	65.6	157	266	282	315	358	385	391	403	435	438	452	486	501	539	562	582	603
6	B2	37.8	124	153	185	256	323	331	354	376	321	346	412	432	446	480	503	527	554	563	587
7	B3	1.6	29.1	96.1	195	241	315	355	376	393	433	450	469	480	525	550	563	582	596	614	635
8	B4	1.2	27.4	93.5	124	255	308	356	380	412	450	480	515	534	546	563	582	599	613	635	657
Sensor 2 (Force-Sensing resistor 1696 0.6" diameter circle)
Constant Weight(g)		10	20	30	40	50	60	70	80	90	100	110	120	130	140	150	160	170	180	190	200
1	A1	0.1	0.6	0.2	0.2	1.2	1.5	0.3	39.6	125	152	213	222	273	274	271	306	318	354	396	410
2	A2	0.1	0.2	0.2	0.2	0	0.6	0.1	55	98.4	134	215	290	353	394	414	451	490	511	531	573
3	A3	0.3	0.3	0.4	0.4	0.1	0.7	16	89.3	172	259	276	314	343	373	412	458	469	499	523	553
4	A4	0.2	0.1	0.2	0.3	0.4	0.5	0.4	0.3	0.3	0.8	0.5	0.5	0.4	0.4	8.1	68.4	123	132	172	233
5	B1	0.5	1.1	0.8	1.1	0.8	1	1.1	0.2	5.4	111	176	315	355	478	519	549	585	612	637	657
6	B2	0.5	0.3	0.4	0	0.6	0.3	0.8	0.5	2.3	160	207	280	321	392	498	540	567	598	622	643
7	B3	0.6	0.9	0.2	0.4	0.1	0	19.8	118	202	234	311	342	479	552	607	629	663	683	704	727
8	B4	0.1	0.4	0	0.2	0.2	0.1	0.2	0.1	0.6	58	109	153	205	269	269	343	382	430	482	550

## Sheet: Fig.2.Grasping
	RESULTS OF B1			RESULTS OF B2			RESULTS OF B3
Time sn	Plastic Sphere	Anti static sponge	Wood Square Prism	Plastic Sphere	Anti static sponge	Wood Square Prism	Plastic Sphere	Anti static sponge	Wood Square Prism
0	0	0	0	0	0	0	0	0	0
1	249	708	388	699	703	613	698	734	468
2	212	702	340	684	704	607	674	736	465
3	212	698	357	677	709	606	667	734	463
4	199	696	357	667	706	612	663	729	469
5	195	702	349	676	702	609	660	729	471
6	199	705	363	673	711	612	660	730	462
7	197	699	365	674	704	612	658	732	462
8	193	701	363	675	704	612	658	735	464
9	184	697	361	670	699	611	656	728	466
10	183	700	360	670	703	613	650	727	464
11	184	698	372	670	704	613	662	729	470
12	177	698	364	672	704	610	655	729	468
13	175	702	367	672	703	613	655	726	467
14	167	698	370	673	701	613	657	727	465
15	174	695	363	669	704	608	650	732	460
16	165	693	370	670	702	608	654	729	459
17	174	697	365	677	704	609	655	730	459
18	168	700	363	673	702	613	655	728	460
19	157	693	366	669	703	608	650	727	457
20	170	702	365	672	704	614	655	726	455
21	175	696	361	673	702	610	654	728	450
22	156	695	369	677	704	610	652	729	451
23	155	698	360	673	702	612	654	729	451
24	156	699	352	672	703	613	652	727	455
25	156	698	364	671	704	611	649	729	444
26	158	698	358	673	701	616	653	730	449
27	158	696	356	672	704	616	650	726	451
28	156	697	355	670	701	614	654	728	448
29	151	701	365	668	699	616	652	728	438
30	147	699	358	669	702	614	653	728	448
31	158	697	366	673	696	614	656	723	445
32	148	700	364	673	699	617	654	730	442
33	162	696	368	674	700	611	648	726	441
34	147	697	366	673	703	613	653	726	446
35	157	698	370	672	703	613	650	726	454
36	157	697	363	673	703	616	650	725	450
37	158	692	359	674	700	612	652	726	439
38	160	697	364	673	699	615	656	724	445
39	156	699	359	676	701	616	653	726	458
40	160	697	363	672	699	617	650	724	445
41	155	697	367	675	696	616	652	726	456
42	159	696	367	673	696	613	653	722	448
43	158	698	365	674	702	616	655	722	453
44	158	694	365	670	699	613	650	726	448
45	150	696	372	672	699	613	648	724	449
46	160	693	374	675	697	607	651	723	447
47	152	697	367	671	700	614	651	720	456
48	156	697	366	672	702	619	652	724	446
49	158	696	369	670	700	614	648	725	443
50	159	691	373	672	697	615	649	720	449
